# Supplementary material for: Interplay of host and viral genetic variations in modulating antibody responses to genotype 3a hepatitis C virus: Implications for vaccine design
Source: Cell Rep. Author manuscript; Available in PMC 2026 Jan 20. (PMC7618651; doi:10.1016/j.celrep.2025.116418)
Supplement: Supplementary Material [file EMS212071-supplement-Supplementary_Material.zip]

Archive with 2 entries (2 files):
- 1-s2.0-S2211124725011891-mmc1.pdf
- 1-s2.0-S2211124725011891-mmc2.pdf
